# Supplementary material for: Recurrent oxidant treatment induces dysregulation in the brain transcriptome of Atlantic salmon (Salmo salar) smolts
Source: Toxicol Rep. 2022 Jun 23;9:1461–71. doi: 10.1016/j.toxrep.2022.06.009 (PMC9742874; doi:10.1016/j.toxrep.2022.06.009)
Supplement: Supplementary file 1 — Supplementary material. [file mmc1.xlsx]

## Sheet: heatmap
hc.labels	Cluster	Annotated function	Ids	Gene name	Short	Long
14955	1	Tissue Differentiation	Ssa#TC69706	protein LBH-like	-2.42522	-0.720286
11567	1	Tissue Differentiation	Ssa#S35548105	protein LBH-like	-2.47904	-0.815473
6227	1	Metabolism Calcium	Ssa#GRASP209738279	Calcyphosin-like protein	-2.40981	-0.59504
605	1	Tissue ECM mucus	Omy#S15320733	SCO-spondin	-2.27368	-0.944828
8433	1	Tissue Secretory	Ssa#S18862026	type-4 ice-structuring protein LS-12-like	-2.34014	0.01557
8829	1	Unknown Uncertain	Ssa#S19188800	transmembrane 4 L6 family member 4-like	-1.71738	-0.546422
5816	1		Ssa#GRASP209734907	pro-thyrotropin-releasing hormone-A-like	-1.84786	-0.466382
9301	1	Tissue Differentiation	Ssa#S30269065	Sp9 transcription factor	-1.93671	-0.297116
12899	1		Ssa#S42501030	Pituitary homeobox 3	-1.6635	-0.305698
6408	1		Ssa#GRASP221220161	peptide YY	-1.47082	-0.25654
10679	1		Ssa#S32004569	corticoliberin-1-like	-1.6557	-0.972136
3002	1	Cell Transcription	Ssa#DW577494	SAM pointed domain-containing Ets transcription fa	-1.65521	-0.887328
15258	1	Tissue Neural	Ssa#TC93898	Prospero-related homeobox gene 1a	-1.60952	-0.776984
5790	1	Tissue Differentiation	Ssa#GRASP209734699	Anterior gradient homolog 2	-1.60796	-0.800087
10605	1	Tissue Endocrine	Ssa#S31999799	Somatostatin-1A	-3.19704	-0.0249243
5755	1		Ssa#GRASP209734383	Somatostatin-1A	-3.05209	-0.654262
8571	1	Cell Signaling	Ssa#S18886120	Arrestin-C	-2.86869	-2.07527
6049	1	Tissue Endocrine	Ssa#GRASP209736901	isotocin-neurophysin IT 2-like	-3.3588	-1.55961
1213	1		Omy#S51828214	isotocin	-2.60933	-1.47386
683	1	Tissue Endocrine	Omy#S15341086	AF106006_1 arylalkylamine N-acetyltransferase	-2.07704	-1.6031
10766	2	Tissue Endocrine	Ssa#S32007779	vasotocin-neurophysin VT 1	-4.53479	-1.66353
1625	2		Ssa#CA063528	isotocin-neurophysin IT 2	-5.74441	-2.01116
12291	3	Tissue Differentiation	Ssa#S35666309	Hepatocyte nuclear factor 3-beta	-0.897229	-0.352461
12276	3	Unknown Uncertain	Ssa#S35664619	Glutaminyl-peptide cyclotransferase-like a	-0.947659	-0.346401
8400	3	Immune Complement	Ssa#S18849877	Complement factor Bf-1	-0.938517	-0.400795
4751	3	Cell GTP signaling	Ssa#GRASP209154871	RAB3C, member RAS oncogene family	-0.918388	-0.281145
8293	3	Immune Lectin	Ssa#S18833713	ladderlectin-like (LOC106568836)	-1.01662	-0.391077
6052	3	Tissue Endocrine	Ssa#GRASP209736917	catechol O-methyltransferase-like	-1.03917	-0.306891
3841	3	Metabolism Amino acid	Ssa#EG819142	Glutaminyl-peptide cyclotransferase-like a	-1.02835	-0.139358
2721	3	Tissue Differetiation-hox	Ssa#DW553112	Homeobox protein DLX-1	-1.07103	-0.195557
8307	3	Metabolism Iron heme;Immune Acute phase	Ssa#S18835321	Serotransferrin 2	-1.05625	-0.0627517
1706	3		Ssa#CB512109	Rho GTPase activating protein 5	-1.10964	-0.08209
11533	3	Immune Eicosanoid	Ssa#S35546405	Prostaglandin endoperoxide synthase-1; cyclooxygenase-1	-1.29422	-0.369738
1700	3	Tissue plasma	Ssa#CB511693	Thrombospondin-3	-1.24056	-0.375325
8783	3	Tissue plasma	Ssa#S19100148	Coagulation factor IX precursor	-1.29791	-0.311708
7726	3	Unknown Uncertain	Ssa#KSS2742	Unknown	-1.12328	-0.363749
1978	3	Immune Acute phase	Ssa#CK895788	uncharacterized LOC106605369	-1.17441	-0.32101
13205	3	Tissue Neural	Ssa#S47729301	neuropeptide B-like	-1.43156	-0.0674208
6426	3	Unknown Uncertain	Ssa#GRASP221220279	Netrin-G1 ligand	-1.25521	-0.0370096
13805	3	Immune Lectin	Ssa#S50369596	Galectin-4	-1.35629	0.11987
11185	3	Tissue Neural	Ssa#S35505983	neuropeptide B-like	-1.38484	0.130942
5333	3	Tissue Differetiation-hox	Ssa#GRASP209730959	Distal-less homeobox gene 3b	-1.47736	0.113315
13223	3	Cell transcription factor;Tissue Differentiation	Ssa#S47729686	Hairy-related 6	-0.527636	-0.030923
7125	3	Tissue Differentiation;Tissue Neural;Cell Exocytosis	Ssa#GRASP223648469	Protein tyrosine phosphatase, receptor type, N polypeptide 2	-0.523315	-0.0329567
8901	3	Immune Complement	Ssa#S27548663	complement C2-like	-0.508882	-0.0720733
10887	3	Tissue Endocrine	Ssa#S34426295	follicle stimulating hormone receptor	-0.611911	-0.0581442
6708	3	Tissue Adhesion	Ssa#GRASP223647363	tetraspanin-8-like	-0.61466	-0.095475
14512	3		Ssa#TC104662	Sp9 transcription factor	-0.532643	-0.152584
1628	3		Ssa#CA064301	Complement component 1, q subcomponent-like 3a	-0.549651	-0.168944
5314	3	Tissue Neural	Ssa#GRASP209730859	Secretogranin V	-0.54625	-0.114988
14320	3	Metabolism Ion	Ssa#STIR43810	sodium channel subunit beta-3-like	-0.517785	-0.219149
11746	3	Unknown Uncertain	Ssa#S35562993	CD209 antigen-like protein E (c209e)	-0.523771	-0.22463
2569	3		Ssa#DW541904	Tyrosine hydroxylase	-0.541545	-0.221495
6196	3		Ssa#GRASP209738031	MORN repeat containing 3	-0.569222	-0.230902
6233	3	Tissue Differentiation	Ssa#GRASP209738333	Nanos homolog 1	-0.539522	-0.253997
6142	3		Ssa#GRASP209737619	Enkurin	-0.538592	-0.253285
9261	3		Ssa#S30264406	Tektin 2 (Testicular) - Ident 31	-0.533382	-0.257097
6326	3	Cell Reticulum	Ssa#GRASP221219497	Transmembrane emp24 protein transport domain containing 3	-0.53941	-0.275074
6413	3	Cell Cytoskeleton microtubule	Ssa#GRASP221220195	Tubulin polymerization-promoting protein family member 3	-0.558969	-0.288095
9243	3		Ssa#S30263257	Coiled-coil domain-containing protein 19, mitochon	-0.51503	-0.29554
12459	3	Tissue Endocrine	Ssa#S35685886	C-type natriuretic peptide 3-like	-0.665655	-0.245438
9593	3		Ssa#S30284612	Putative malate dehydrogenase 1B - Ident 98	-0.653224	-0.236407
9143	3		Ssa#S30246353	Radial spoke head protein 6 homolog A	-0.685527	-0.271967
6968	3	Immune Platelet	Ssa#GRASP223648063	Platelet-derived growth factor receptor-like protein	-0.6344	-0.26904
4248	3	Cell cytoskeleton	Ssa#GRASP209148637	PDZ and LIM domain protein 2	-0.611087	-0.280842
10901	3	Tissue plasma	Ssa#S35025091	Plasminogen	-0.765392	-0.321303
12971	3	Metabolism Protease inhibitor	Ssa#S46932341	serine (or cysteine) proteinase inhibitor clade E, nexin, plasminogen activator inhibitor type 1-like	-0.623819	-0.399989
4650	3	Metabolism Protease inhibitor	Ssa#GRASP209154597	serine (or cysteine) proteinase inhibitor clade E, nexin, plasminogen activator inhibitor type 1-like	-0.691852	-0.372901
14996	3	Tissue Neural	Ssa#TC73710	Adrenergic receptor, beta 3a	-0.732601	-0.00913617
10447	3		Ssa#S31991759	Reverse transcriptase - Ident 29	-0.743916	-0.0209262
4213	3	Cell endocytosis	Ssa#GRASP209147472	EH domain-containing protein 3	-0.792801	0.0434857
8316	3	Immune	Ssa#S18835494	C1q and TNF-like domains	-0.697572	0.0558764
8379	3	Tissue Secretory	Ssa#S18848149	Beta-2-glycoprotein 1	-0.842465	-0.0973683
4678	3	Tissue Differentiation	Ssa#GRASP209154669	hepatocyte growth factor a	-0.861132	-0.0910676
12096	3	Metabolism P450;Metabolism Xenobiotic	Ssa#S35596838	CYP2J2	-0.66959	-0.19934
7151	3	Unknown Uncertain	Ssa#GRASP223648543	Transmembrane protein 184a	-0.691487	-0.202969
1999	3	Cell Autophagy;Cell Apoptosis	Ssa#CK897976	cell death activator CIDE-A-like	-0.688837	-0.134292
5799	3		Ssa#GRASP209734777	Radial spoke head 1 homolog	-0.714327	-0.202793
1105	3	Tissue Differentiation	Omy#S38753637	CCAAT/enhancer binding protein (C/EBP)_ gamma	-0.734225	-0.199049
10900	3	Metabolism Protease;Immune Complement	Ssa#S35025085	plasma protease C1 inhibitor-like	-0.768925	-0.173128
12071	3		Ssa#S35593608	Absent in melanoma 1 protein	-0.858412	0.0758183
887	3	Tissue Growth factor	Omy#S23931884	Pappalysin 2	-0.903279	0.129971
13749	3	Metabolism Protease inhibitor	Ssa#S48436303	trypsin inhibitor ClTI-1-like	-0.997123	0.0768117
8405	3		Ssa#S18852795	gonadotropin subunit beta-1	-0.977436	0.050075
11366	3		Ssa#S35529421	Glucagon family neuropeptides	-0.850456	0.240932
5994	3	Metabolism sulfur	Ssa#GRASP209736373	Sulfotransferase family 1, cytosolic sulfotransferase 4	-0.884792	0.32915
10375	3	Metabolism Ion	Ssa#S31987297	GTP-binding protein GEM	-1.13907	0.102799
5007	3	Metabolism Lipid	Ssa#GRASP209155629	Lipolysis stimulated lipoprotein receptor	-1.25653	0.187142
11355	3	Metabolism Protease inhibitor	Ssa#S35527824	trypsin inhibitor ClTI-1-like	-1.04455	0.224448
9445	3		Ssa#S30279241	Ras-dva-2 small GTPase	-1.14148	0.325778
14805	3	Tissue Differentiation	Ssa#TC110577	Leukocyte cell derived chemotaxin 1	-0.800791	0.475746
4192	3	Tissue ECM collagen	Ssa#GI226374736	Procollagen, type V, alpha 1	-0.80213	0.523196
10945	3	Metabolism Protease inhibitor	Ssa#S35472944	Kunitz-type protease inhibitor 2 precursor	-0.912305	0.550637
4613	3	Cell Transcription	Ssa#GRASP209154495	V-ets erythroblastosis virus E26 oncogene homolog 2	-0.923103	0.51666
9139	3		Ssa#S30246192	Copine-3	-0.847332	0.61601
8313	3	Tissue Secretory;Metabolism Iron heme	Ssa#S18835396	hemopexin-like	-0.816532	0.627133
10088	3		Ssa#S31973936	BTB/POZ domain-containing protein KCTD4	-1.08429	0.545977
6327	3	Tissue Growth factor	Ssa#GRASP221219503	Mimecan precursor	-1.18869	0.509583
14213	3	Tissue Differentiation	Ssa#STIR36587	Protein Wnt-11	-0.392917	0.259717
10079	3	Metabolism Protease	Ssa#S31973583	Aminopeptidase N	-0.386073	0.241418
11225	3	Tissue Differentiation	Ssa#S35509837	Pancreatic progenitor cell differentiation and proliferation factor	-0.388818	0.210753
877	3	Metabolism Iron heme	Omy#S23924054	Ferritin, heavy subunit	-0.388769	0.11368
12619	3	Metabolism P450;Metabolism Xenobiotic	Ssa#S35700248	Cytochrome P450 27C1	-0.51749	0.153472
1131	3	Metabolism Calcium	Omy#S48432679	s100 calcium binding protein	-0.535559	0.166078
11738	3	Immune T cell;Immune Cytokine	Ssa#S35562605	Possible interleukin-16	-0.491711	0.148488
8696	3		Ssa#S18892258	Sonic hedgehog b	-0.488417	0.196938
7640	3	Immune Complement;Immune Acute phase	Ssa#KSS1868	C1q-like adipose protein	-0.456618	0.181398
5982	3	Metabolism Calcium	Ssa#GRASP209736275	Protein S100-A11	-0.56415	0.119238
3044	3		Ssa#DW582260	Histamine H3 recepto	-0.540262	0.0768088
6963	3	Unknown Uncertain	Ssa#GRASP223648051	Olfactomedin-like protein 2A	-0.583197	0.0284905
12364	3	Metabolism Xenobiotic	Ssa#S35675658	ATP-binding cassette, sub-family C	-0.454232	0.0535278
4876	3	Metabolism P450;Metabolism Steroid, bile	Ssa#GRASP209155257	Cytochrome P450 3A65	-0.450372	0.052965
14595	3	Cell cytoskeleton	Ssa#TC106546	Desmoplakin	-0.463545	0.0378767
5954	3	Tissue Differentiation	Ssa#GRASP209736013	chibby homolog 1	-0.479	0.0932707
5473	3	Cell GTP signaling	Ssa#GRASP209732025	Intercellular adhesion molecule 2	-0.467092	0.091794
11549	3		Ssa#S35547667	beta-1-syntrophin-like	-0.486104	0.0212965
8521	3	Cell transcription factor	Ssa#S18876527	Zinc finger protein 385B - Ident 54	-0.526755	0.02472
6126	3	Metabolism Retinoid	Ssa#GRASP209737503	Retinol binding protein 1a, cellular	-0.697989	0.230642
2404	3		Ssa#DW178748	Cytochrome P450, family 19, subfamily A, polypeptide 1b	-0.703969	0.243788
5119	3	Cell cytoskeleton	Ssa#GRASP209155923	Desmin b	-0.675629	0.273515
14724	3		Ssa#TC109045	RasGAP-activating-like protein 1	-0.605807	0.233363
15212	3		Ssa#TC90669	Heparin cofactor 2	-0.653903	0.191747
8610	3	Cell Ubiquitin	Ssa#S18888523	E3 ubiquitin-protein ligase RNF130	-0.672448	0.141007
8570	3	Cell Transcription	Ssa#S18886064	Nuclear receptor subfamily 2, group F, member 6b	-0.747976	0.17237
14981	3		Ssa#TC72531	zinc finger protein 36, C3H1 type-like 2	-0.353014	0.335862
6850	3	Cell cycle	Ssa#GRASP223647747	G1/S-specific cyclin-D1	-0.345223	0.34099
5777	3	Unknown Uncertain	Ssa#GRASP209734581	nuclear protein 1-like	-0.294163	0.377422
13563	3	Unknown Uncertain	Ssa#S48411712	Leucine-rich repeat and calponin homology domain-c	-0.313636	0.457369
4568	3	Tissue ECM	Ssa#GRASP209154383	Lumican	-0.323985	0.438672
2562	3	Cell Myofiber	Ssa#DW541352	Ryanodine receptor 1b	-0.292634	0.441653
8869	3	Immune Complement	Ssa#S23659844	Mannan binding lectin serine proteases	-0.414167	0.415055
6545	3	Tissue Neural	Ssa#GRASP221221407	neurogranin-like	-0.404025	0.427208
13918	3	Metabolism Transport	Ssa#S50694600	ATPase, Cu++ transporting, alpha polypeptide	-0.422877	0.368864
14279	3	Tissue ECM collagen	Ssa#STIR40939	Col6a2 protein - Ident 96	-0.392928	0.495243
8274	3	Immune T cell	Ssa#NP9934346	modified T cell receptor alpha	-0.429465	0.504258
7214	3	Tissue Endothelium;Immune Eicosanoid	Ssa#GRASP223648725	vascular endothelial growth factor c	-0.348526	0.529139
1616	3		Ssa#CA062051	glycine N-acyltransferase-like protein 3	-0.193242	0.312756
1480	3	Tissue Motility	Ssa#CA037592	Unconventional myosin-Ib	-0.239677	0.30485
13083	3	Unknown Uncertain	Ssa#S47726096	methyltransferase DDB_G0268948	-0.27824	0.244737
6982	3	Tissue ECM collagen	Ssa#GRASP223648099	Procollagen-proline, 2-oxoglutarate 4-dioxygenase	-0.262008	0.242837
8640	3	Immune regulator	Ssa#S18889874	Dual specificity phosphatase 22b	-0.674064	0.819273
147	3		Omy#BX913654	Stanniocalcin	-0.579155	0.688246
12058	3	Tissue Endothelium	Ssa#S35592699	Angiopoietin-like 7	0.0667353	0.51276
4883	3	Metabolism	Ssa#GRASP209155279	Phosphoethanolamine/phosphocholine phosphatase	0.00830833	0.526093
8957	3	Metabolism P450;Immune Eicosanoid	Ssa#S30239290	cytochrome P450 2J2-like	0.0125233	0.618637
14704	3	Cell GTP signaling	Ssa#TC108644	RasGEF domain family, member 1Ba	-0.0371541	0.575467
14680	3	Metabolism Steroid, bile	Ssa#TC108320	catechol O-methyltransferase domain-containing protein 1-like	-0.0642917	0.5351
9670	3	Metabolism sulfur	Ssa#S30289499	Sulfotransferase 6B1	-0.0382898	0.487385
8117	3	Unknown Uncertain	Ssa#KSS627	Leucine-rich repeat and calponin homology domain-c	-0.154012	0.416052
5997	3	Metabolism Nucleotide	Ssa#GRASP209736395	catechol O-methyltransferase domain-containing protein 1-like	-0.108445	0.412057
11460	3	Cell transcription factor	Ssa#S35538660	Basic leucine zipper and W2 domain-containing protein 2	-0.159603	0.488295
10542	3	Cell Ubiquitin	Ssa#S31996646	Ubiquitin-60S ribosomal protein L40	-0.137052	0.669097
908	3	Unknown Uncertain	Omy#S24636898	Musculoskeletal embryonic nuclear protein 1	-0.134533	0.579673
13975	3	Cell Ubiquitin	Ssa#S50701189	Ubiquitin-60S ribosomal protein L40	-0.268521	0.631882
7433	3	Cell Ubiquitin	Ssa#GRASP223649343	Ubiquitin-60S ribosomal protein L40	-0.155972	0.784213
14956	3	Cell Transcription	Ssa#TC69925	FACT complex subunit SPT16	0.15001	0.548763
2923	3		Ssa#DW569988	Caskin-1	0.174527	0.554895
6445	3	Cell Signaling	Ssa#GRASP221220449	Transmembrane protein 100	0.131442	0.57875
10460	3	Cell cytoskeleton	Ssa#S31992041	beta-taxilin	0.179906	0.611403
14977	3	Tissue Growth factor;Tissue ECM collagen	Ssa#TC72388	Periostin, osteoblast specific factor b	0.203648	0.56474
12010	3	Metabolism Amino acid	Ssa#S35589996	Glutamine synthetase	0.204139	0.53515
5856	3	Cell Apoptosis	Ssa#GRASP209735205	Cell death activator CIDE-3	0.152037	0.724495
10896	3	Immune Complement	Ssa#S34822137	Complement C3;	-1.13993	-0.696537
10240	3	Immune T cell	Ssa#S31980404	Protein kinase C, delta a	-1.0721	-0.804106
5880	3	Metabolism	Ssa#GRASP209735437	Prostaglandin-H2 D-isomerase	-1.03774	-0.568922
2936	3	Tissue Differentiation	Ssa#DW571249	Nuclear receptor subfamily 4, group A, member 2a	-1.07064	-0.583766
4415	3	Metabolism RNA	Ssa#GRASP209153979	HEXIM protein	-0.586285	-0.61529
10084	3		Ssa#S31973831	Paired box gene 6a	-0.621943	-1.19298
4704	3	Metabolism Calcium	Ssa#GRASP209154751	Calsequestrin-1	0.116036	-0.627853
3912	3	Cell Exocytosis	Ssa#EG850628	EH-domain containing 1a	0.3988	-0.659848
6084	3	Metabolism Xenobiotic	Ssa#GRASP209737177	Epoxide hydrolase 1	0.135118	-1.09684
7808	3	Cell Ubiquitin;Immune IFN-virus response	Ssa#KSS3245	Ubiquitin-like protein-2	0.497787	0.678807
7179	3		Ssa#GRASP223648637	Zinc finger MYND domain-containing protein 11	0.422554	0.610595
3218	3	Immune Effector	Ssa#DY700748	SAM domain and HD domain-containing protein 1	0.602015	0.523636
11173	3	Metabolism Sugar	Ssa#S35505408	6-phosphofructokinase type C	0.692835	0.973092
12417	3	Tissue plasma	Ssa#S35681202	Coagulation factor VIII, procoagulant component	0.1907	0.910635
10461	3	Unknown Uncertain	Ssa#S31992042	beta-taxilin	0.312642	1.04623
13620	3	Cell Myofiber	Ssa#S48416777	Alpha-tropomyosin	1.144	0.72128
12578	3		Ssa#S35696485	Zinc finger protein Rlf	0.702438	0.286388
11806	3	Tissue Differentiation	Ssa#S35570017	Mab-21-like 2	0.750274	0.347215
5956	3	Metabolism Amine	Ssa#GRASP209736025	Arginase-1	0.750579	0.207157
9279	3		Ssa#S30266181	PolyrC-binding protein 2	1.0508	0.259952
11336	3	Metabolism Amino acid	Ssa#S35523051	aspartyl/asparaginyl beta-hydroxylase-like	0.571043	0.166775
10565	3		Ssa#S31997372	S1 RNA-binding domain-containing protein 1	0.509655	0.208335
12906	3		Ssa#S43839049	FXYD domain containing ion transport regulator 7	0.571036	0.0119112
3202	3	Tissue Neural	Ssa#DY699176	Glycine receptor, beta b	0.621425	0.04915
9408	3		Ssa#S30276455	Phytanoyl-CoA hydroxylase-interacting protein-like	0.902428	-0.186046
8871	3	Tissue Neural;Metabolism Lipid	Ssa#S23659857	Sphingomyelin phosphodiesterase	0.724503	-0.182319
10360	3		Ssa#S31985539	Type I inositol 1,4,5-trisphosphate 5-phosphatase	0.603677	-0.216727
7370	3	Tissue Neural	Ssa#GRASP223649159	Neuronal calcium sensor 1a	0.537618	-0.194758
11544	3	Tissue ECM mucus	Ssa#S35547501	Mucin-5B	0.615302	-0.33728
11330	3	Tissue Adhesion	Ssa#S35522677	basal cell adhesion molecule-like	0.623686	-0.339002
10562	3		Ssa#S31997322	Protein tweety homolog 1	0.456948	-0.0771667
4905	3	Tissue Differentiation	Ssa#GRASP209155331	Mab-21-like 1	0.476529	-0.0845148
10273	3	Cell Folding, protein modification	Ssa#S31981996	Protein arginine methyltransferase 1	0.49359	-0.0517143
13480	3	Immune Cytokine receptor	Ssa#S48403715	interferon gamma receptor 1	0.401415	-0.101941
9617	3	Metabolism Mitochondria	Ssa#S30285335	NADH dehydrogenase [ubiquinone] iron-sulfur protein 7, mitochondrial	0.383699	-0.119339
14229	3	Cell Folding, protein modification	Ssa#STIR38053	heat shock protein beta-1-like	0.320595	-0.195541
3696	3		Ssa#EG354735	FinTRIM family protein - Ident 26	0.266337	-0.288298
12014	4	Metabolism Nucleotide	Ssa#S35590245	High affinity cGMP-specific 3 ,5 -cyclic phosphodi	-0.126242	1.51779
8555	4	Unknown Uncertain	Ssa#S18883768	cGMP-dependent protein kinase 1-like	-0.864086	2.08124
8889	4		Ssa#S24663744	Prolactin releasing hormone	-1.11411	1.3155
3290	4		Ssa#DY707147	neurogranin-like	-1.10389	1.11142
6231	4		Ssa#GRASP209738299	pro-MCH 2	-2.63361	2.10442
5586	4		Ssa#GRASP209732957	prodynorphin	-2.28765	1.18114
